# Supplementary material for: Systemic Characterization of the Gut Microbiota Profile after Single Mild Ischemic Stroke and Recurrent Stroke in Mice
Source: Biomedicines. 2024 Jan 16;12(1):195. doi: 10.3390/biomedicines12010195 (PMC10813150; doi:10.3390/biomedicines12010195)
Supplement: Supplementary file 1 [file biomedicines-12-00195-s001.zip]

Archive with 1 entries (1 files):
- biomedicines-2774105-supplementary.pdf
